# Supplementary material for: Towards a cleaner CHO chassis: systematic knockout of host cell proteins for efficient biopharmaceutical manufacturing
Source: Front Bioeng Biotechnol. 2026 Jan 30;14:1750646. doi: 10.3389/fbioe.2026.1750646 (PMC12902299; doi:10.3389/fbioe.2026.1750646)
Supplement: Supplementary file 2 [file Table1.xlsx]

## Sheet: Sheet1
Id	Gene Target	Protein names	Uniprot Entry	Location	Abundant core HCP	Difficult-to-remove HCP	sgRNA Name	sgRNA sequence
01	ACLY	ATP citrate synthase	G3HLV6	intracellular	x		NA	NA
02	ACTB	ACTB	G3GVD0	intracellular	x	x	378_ACTB_gRNA3	GGTAAAGCTGTAGCCACGCT
03	AEBP1	Adipocyte enhancer-binding protein 1	G3HMA1	extracellular	x		139_AEBP1_gRNA1	CGCACCGCACCTCTGCTCTG
04	Akr1b1	Aldose reductase	G3HH30	intracellular	x		430_AKRB1_gRNA1	CTTCTCATTCTGGTACACCT
05	ALDOA	Fructose-bisphosphate aldolase	G3I4H6	intracellular	x		427_ALDOA_gRNA1	CAAGTTATCAAGTCCAAGGG
06	ANXA2	Annexin 2	G3IG05	intracellular	x		389_ANXA2_gRNA2	TAACCATGGACCAAGCTACA
07	BGN	Biglycan	G3HSX8	extracellular	x		94_Bgn_gRNA1	AGCAAGGTGAGTAGCCACAG
08	CALR	Calreticulin	G3HCX8	intracellular		x	391_CALR_gRNA1	ATAGACGGCAGGTTCCGCGG
09	CLSTN1	Calsyntenin-1	G3ILK7	intracellular, membrane	x		519_CLSTN1_gRNA1	CTTAATGCTGATCTTCACCA
10	CLU	Clusterin	G3HNJ3	extracellular	x	x	196_CLU_gRNA1	AGATTCTCCTGTTGTGCGTG
11	CSPG4	Chondroitin sulfate proteoglycan 4	G3H0E4	membrane	x		199_CSPG4_gRNA1	AGATGCAGATCTAACCAACA
12	CTSA	Carboxypeptidase	G3H8V5	extracellular, intracellular	x		254_Ctsa_gRNA2	TGCTCTCCAAGAGGCGCCAG
13	CTSB	Cathepsin B	G3H0L9	intracellular	x	x	89_CTSB-E2-gRNA2	TTAATCAGGTCATCCGACAG
14	CTSZ	Cathepsin X	Q9EPP7	intracellular	x		419_CTSZ_gRNA2	CTGCTACCACCCCCTTCGCG
15	DAG1	Alpha-dystroglycan	G3H8F4	extracellular, membrane	x		514_DAG1_gRNA2	CCACGAGACTGTTCCCACCG
16	EEF1A1	Elongation factor 1-alpha 1	P62629	intracellular	x		562_EEF1A1_gRNA2	ACATTTGTAGATCAGGTGGC
17	EEF2	Elongation factor 2	G3HSL4	intracellular	x	x	384_EEF2_gRNA3	GCTGCACTTCGTGTCACCGA
18	ENO3	2-phospho-D-glycerate hydro-lyase	G3IAQ0	intracellular	x	x	380_ENO3_gRNA2	CAGTGCTTCATAGATACCTG
19	FABP4	Adipocyte-type fatty acid-binding protein	G3I4E8	intracellular	x		510_FABP4_gRNA1	CATGCCGGCCACCTTTCTGG
20	FASN	3-hydroxyacyl-[acyl-carrier-protein] dehydratase	G3GXD7	intracellular	x		NA	NA
21	FLNA	Filamin-A	G3IBK2	intracellular	x		421_FLNA_gRNA1	GATGCAGCTCGAAAATGTGT
22	FN1	Fibronectin	G3I1V3	extracellular	x	x	97_Fn1_gRNA1	GGGGGTCAGTCCTACAAGAT
23	FSTL1	Follistatin-related protein 1	G3HAI3	extracellular	x		136_FSTL1_gRNA1	GCTCCGAGGAAGTCCGACCT
24	FUCA1	Alpha-L-fucosidase	G3HMV7	intracellular	x		571_FUCA1_gRNA2	GGGAGCTAAAAAGTCGATGG
25	GAPDH	Glyceraldehyde-3-phosphate dehydrogenase	P17244	intracellular	x	x	374_GAPDH_gRNA2	GATCCCGCCAACATCAAATG
26	GPC1	Glypican-1	G3H4T5	extracellular, membrane	x		535_GPC1_gRNA2	ATCGATGCCATGCAGCTGGG
27	GSTM6	Glutathione transferase	G3IKC3	intracellular	x		260_GSTM6_gRNA2	GGAGAAGAGATACACCATGG
28	GSTP1	GST class-pi	G3I3Y6	intracellular	x	x	240_Gstp1_E2_gRNA3	AAGACGATGTATTGTATGCC
29	HIST1H1E	Histone H4	G3HPV7	intracellular	x		425_H1_4_gRNA2	GTGGCCTATGTTGCTTCCCA
30	HSP90AA1	Heat shock protein HSP 90-alpha	P46633	intracellular	x	x	219_Hsp90aa1_gRNA3	CCAACAAAGAGATCTTTCTG
31	HSP90AB1	Heat shock protein HSP 90-beta	G3HC84	intracellular	x		NA	NA
32	HSP90B1	Endoplasmin	G3HQM6	intracellular	x	x	263_HSP90B1_gRNA3	AGGACCACTCAAATCGGACG
33	HSPA5	Endoplasmic reticulum chaperone BiP	G3I8R9	intracellular	x	x	210_HSPA5_gRNA3	TGTGTTCAAGAACGGCCGCG
34	HSPA8	Heat shock cognate 71 kDa protein	P19378	intracellular	x		NA	NA
35	HSPG2	Basement membrane-specific heparan sulfate proteoglycan core protein	G3HIM1	membrane	x	x	149_HSPG2_gRNA4	GCAGGTCCTCATCGTCAGAG
36	HTRA1	Serine protease HTRA1	G3IBF4	extracellular, intracellular	x	x	249_htra1_gRNA3	CCGGTCATCGTCCTGCAGCG
37	ITIH5	Inter-alpha-trypsin inhibitor heavy chain H5	G3GR64	extracellular	x		143_ITIH5_gRNA2	TCTCCTACTTACTTGCTCTG
38	LAMA5	Laminin subunit alpha-5	G3HGW6	extracellular, membrane	x		131_LAMA5_gRNA2	CAATGCCTCACGCCCCACCG
39	LAMB1	Laminin subunit beta-1	G3I278	extracellular	x		121_LAMB1_gRNA1	GATGTTGAGAGAGAGGAGAA
40	LDHA	L-lactate dehydrogenase	G3I255	intracellular	x		202_LDHA_gRNA1	AATCGTAATCTTGTTCTGGG
41	LGALS1	Galectin	G3I4Z7	extracellular, intracellular	x		508_LGALS1_gRNA2	TCCCCATGGGCGTTGAAACG
42	LGALS3BP	Galectin-3-binding protein	G3H3E4	extracellular	x		118_LGALS3BP_gRNA1	AATGGAGCCTCAGCCAGTGA
43	LGMN	Asparaginyl endopeptidase	G3I1H5	intracellular	x		538_LGMN_gRNA2	CTCTGCGTCACCTCTCAACA
44	LPL	Lipoprotein lipase	G3H6V7	extracellular	x	x	91_LPL_gRNA1	AGTTTGACCGCCTCCCAAGG
45	NCL	Nucleolin	G3IF80	intracellular	x		NA	NA
46	NID1	Nidogen-1 (G3HWE4)	G3HWE4	extracellular	x		116_NID1_gRNA2	CGAAGGGGAAGAGCTCCTGA
47	NID1 (Duplicate)	Nidogen-1 (G3I3U5)	G3I3U5	intracellular	x		NA	NA
48	NME1	Nucleoside diphosphate kinase	G3HBD4	intracellular	x		409_NUDIK_gRNA1	TAAATTTCAGGCCAACAAGT
49	NUCB2	Nucleobindin-2	G3IF52	intracellular, extracellular	x		417_NTCB2_gRNA3	TCTATCCTTGCACTTTCCAC
50	PCOLCE	Procollagen C-endopeptidase enhancer 1	G3I664	extracellular	x		133_PCOLCE_gRNA1	TCGGGCAAGAGGCAGTACCC
51	PGK1	Phosphoglycerate kinase 1	P50310	intracellular	x	x	398_PGK1_gRNA2	GAACTGCACACCGAGCCCAC
52	PKM	Pyruvate kinase	G3H3Q1	intracellular	x	x	194_PKM_gRNA2	GCGGCACATATGTTCCAGGA
53	PLBD2	Phospholipase B-like	G3I6T1	intracellular	x		403_PLBD2_gRNA1	GGACGGCATCCATCCCTACG
54	PLOD1	Procollagen-lysine,2-oxoglutarate 5-dioxygenase 1	G3IIE7	intracellular, membrane	x		560_PLOD1_gRNA3	GGGCTGAACGCTTGAAGCGG
55	PPIA	Peptidyl-prolyl cis-trans isomerase	G3HIQ1			x	257_PPIA_gRNA2	CGAGATGTCAAAGAACACGG
56	PPIB	Peptidyl-prolyl cis-trans isomerase	G3H533	intracellular	x		215_PPIB_gRNA2	AGACGACGGAGCCCACGATG
57	PRDX1	Peroxiredoxin-1	G3GYP9	intracellular	x	x	102_PRDX1_gRNA3	TCTTACCTCTGTATTCACTT
58	PSAP	Sulfated glycoprotein 1	G3I1Y9	extracellular	x		105_Psap_gRNA3	GGTGTGGAGCAAGCCCACAG
59	PXDN	Peroxidase	G3HBI1	extracellular	x	x	129_PXDN1_gRNA3	GGTGGTCGCCTCGAAGCCAG
60	QSOX1	Sulfhydryl oxidase	G3H7I6	membrane, extracellular	x		413_QSOX_gRNA2	TCGGGGCGAAGGCGATACAG
61	SPP1	Osteopontin	G3IKQ9	extracellular		x	107_Spp1_gRNA2	GAGAGGAGGCAATGCCAAAG
62	THBS1	Thrombospondin-1	G3HHV4	extracellular	x	x	111_Thbs_gRNA3	TACTGGCCAGATCTTCAGTG
63	TIMP1	Metalloproteinase inhibitor 1	G3IBH0	extracellular	x		113_TIMP1_gRNA2	TTATCAGTGATAGCAACAAG
64	TINAGL1	Tubulointerstitial nephritis antigen-like	G3H1W4	intracellular	x	x	387_TINAGL_gRNA3	GAGCGAGACATGTGCTGTCG
65	TKT	Transketolase	G3GUU5	intracellular	x		241_Tkt_gRNA1	GCTTCTGCTGATCCGGCTTG
66	TNXB	Tenascin-X	G3HZD1	extracellular	x		125_TNX_gRNA2	GGGAGGGTCACATTGGACCG
67	TUBA1B	Tubulin alpha-1B chain	P68361	intracellular	x		NA	NA
68	TUBB1	Tubulin beta chain	G3HQP8	intracellular	x		NA	NA
69	UBC	Ubiquitin	G3I129	intracellular		x	NA	NA
70	VIM	Vimentin	G3HHR3	intracellular	x		206_VIM_gRNA2	ATCTGGCAGAGGACATCATG
71	YWHAZ	14-3-3 protein zeta/delta	G3HKZ1	intracellular	x		250_Ywhaz_gRNA1	CATTTTTGTAAGCAACAGAG
